# Supplementary material for: Carrier-Mediated Process of Putrescine Elimination at the Rat Blood–Retinal Barrier
Source: Int J Mol Sci. 2023 May 19;24(10):9003. doi: 10.3390/ijms24109003 (PMC10219508; doi:10.3390/ijms24109003)
Supplement: Supplementary file 1 [file ijms-24-09003-s001.zip]

Archive with 1 entries (1 files):
- ijms-2395529-supplementary.pdf
